# Supplementary material for: Development and validation of a targeted gene sequencing panel for application to disparate cancers
Source: Sci Rep. 2019 Nov 19;9:17052. doi: 10.1038/s41598-019-52000-3 (PMC6864073; doi:10.1038/s41598-019-52000-3)
Supplement: Supplementary file 2 — Supplementary Table S2 [file 41598_2019_52000_MOESM2_ESM.xlsx]

## Sheet: Sheet1
Supplementary Table S2. AcroMetrix® Oncology Hotspot Control Representative Performance Data Catalog Number: 969056 FRM0016300 Rev A.00 Notes: NT = Not targeted, D = Detected, D* = Detected on PV2, ND = Not detected, SNV= single nucleotide variant, MNV = multiple nucleotide variant, DEL = deletion, INS = insertion, CHPv2 = AmpliSeq Cancer Hotspot Panel v2, TSACP = TruSeq Amplicon Cancer Panel, TS…
Chr	Pos	Ref	Alt	Mut type	Gene	Mut CDS	Mut AA	Mut ID	Target Freq	Sanger*	CHPv2	TSACP	TSTP	PV1/PV2
1	43814979	G	A	SNV	MPL	c.1514G>A	p.S505N	COSM27286	5-15%	D	D	NT	NT	D
1	43815009	G	T	SNV	MPL	c.1544G>T	p.W515L	COSM18918	5-15%	D	D	D	NT	D
1	43815020	G	A	SNV	MPL	c.1555G>A	p.A519T	COSM27290	5-15%	D	D	D	NT	D
1	115256529	T	C	SNV	NRAS	c.182A>G	p.Q61R	COSM584	5-15%	D	D	D	D	D
1	115256537	T	C	SNV	NRAS	c.174A>G	p.T58T	COSM1332933	5-15%	D	D	D	D	D
1	115256669	G	A	SNV	NRAS	c.112-70C>T	p.(=)	gDNA31	genomic	NT	NT	NT	D	D
1	115258730	C	T	SNV	NRAS	c.52G>A	p.A18T	COSM577	5-15%	D	D	D	D	D
1	115258747	C	T	SNV	NRAS	c.35G>A	p.G12D	COSM564	5-15%	D	D	D	D	D
1	115258753	C	T	SNV	NRAS	c.29G>A	p.G10E	COSM24850	5-15%	D	D	D	D	D
2	29432664	C	T	SNV	ALK	c.3824G>A	p.R1275Q	COSM28056	5-15%	D	D	D	NT	D
2	29443695	G	T	SNV	ALK	c.3522C>A	p.F1174L	COSM28055	5-15%	D	D	D	D	D
2	48030632	G	T	SNV	MSH6	c.3246G>T	p.P1082P	COSM13399	5-15%	D	NT	NT	D	D
2	48030639	AC	A	DEL	MSH6	c.3261delC	p.F1088fs*2	COSM13395	5-15%	D	NT	NT	D	D
2	48030686	G	A	SNV	MSH6	c.3300G>A	p.T1100T	COSM1021299	5-15%	D	NT	NT	D	D
2	48030838	A	T	SNV	MSH6	c.3438+14A>T	p.(=)	gDNA32	genomic	NT	NT	NT	D	D
2	209113112	C	T	SNV	IDH1	c.395G>A	p.R132H	COSM28746	5-15%	D	D	D	NT	D
2	209113119	T	C	SNV	IDH1	c.388A>G	p.I130V	COSM1404902	5-15%	D	D	D	NT	D
2	209113140	C	T	SNV	IDH1	c.367G>A	p.G123R	COSM96922	5-15%	D	D	D	NT	D
2	212288955	C	A	SNV	ERBB4	c.2791G>T	p.D931Y	COSM48362	5-15%	D	D	D	NT	D
2	212288964	C	A	SNV	ERBB4	c.2782G>T	p.E928*	COSM169572	5-15%	D	D	D	NT	D
2	212530084	C	T	SNV	ERBB4	c.1835G>A	p.R612Q	COSM232263	5-15%	D	D	D	NT	D
2	212530091	G	T	SNV	ERBB4	c.1828C>A	p.P610T	COSM573362	5-15%	D	D	D	NT	D
2	212530135	T	C	SNV	ERBB4	c.1784A>G	p.D595G	COSM1405173	5-15%	D	D	D	NT	D
2	212576810	A	G	SNV	ERBB4	c.1089T>C	p.N363N	COSM1614287	5-15%	D	D	NT	NT	D
2	212576877	G	A	SNV	ERBB4	c.1022C>T	p.S341L	COSM110095	5-15%	D	D	D	NT	D
2	212576896	C	A	SNV	ERBB4	c.1003G>T	p.D335Y	COSM573356	5-15%	D	D	D	NT	D
2	212578348	A	G	SNV	ERBB4	c.909T>C	p.S303S	COSM1405181	5-15%	D	D	D	NT	D*
2	212578372	A	C	SNV	ERBB4	c.885T>G	p.H295Q	COSM160825	5-15%	D	D	D	NT	D*
2	212587172	G	T	SNV	ERBB4	c.829C>A	p.H277N	COSM1015994	5-15%	D	D	D	NT	D
2	212587197	G	T	SNV	ERBB4	c.804C>A	p.Y268*	COSM1251447	5-15%	D	D	D	NT	D
2	212589812	T	C	SNV	ERBB4	c.730A>G	p.T244A	COSM1405184	5-15%	D	D	D	NT	D
2	212589838	G	A	SNV	ERBB4	c.704C>T	p.A235V	COSM573353	5-15%	D	D	D	NT	D
2	212589909	C	T	SNV	ERBB4	c.633G>A	p.T211T	COSM1015997	5-15%	D	NT	D	NT	D
2	212652764	T	C	SNV	ERBB4	c.542A>G	p.N181S	COSM48369	5-15%	D	D	D	NT	D
2	212652791	G	C	SNV	ERBB4	c.515C>G	p.P172R	COSM442267	5-15%	D	D	D	NT	D
3	10183797	T	A	SNV	VHL	c.266T>A	p.L89H	COSM14305	5-15%	D	D	D	NT	D
3	10183808	G	C	SNV	VHL	c.277G>C	p.G93R	COSM18080	5-15%	D	D	D	NT	D
3	10183817	C	T	SNV	VHL	c.286C>T	p.Q96*	COSM17658	5-15%	D	D	D	NT	D
3	10183824	AC	A	DEL	VHL	c.296delC	p.P99fs*60	COSM17886	5-15%	D	D	D	NT	D
3	10188200	C	A	SNV	VHL	c.343C>A	p.H115N	COSM17752	5-15%	D	D	NT	NT	D
3	10188210	T	C	SNV	VHL	c.353T>C	p.L118P	COSM14312	5-15%	D	D	NT	NT	D
3	10188245	G	C	SNV	VHL	c.388G>C	p.V130L	COSM14407	5-15%	D	D	D	NT	D
3	10188286	CG	C	DEL	VHL	c.431delG	p.G144fs*15	COSM14412	5-15%	D	D	D	NT	D
3	10191479	C	G	SNV	VHL	c.472C>G	p.L158V	COSM17657	5-15%	D	D	ND	NT	D
3	10191488	C	T	SNV	VHL	c.481C>T	p.R161*	COSM17612	5-15%	D	D	D	NT	D
3	10191506	C	T	SNV	VHL	c.499C>T	p.R167W	COSM14311	5-15%	D	D	D	NT	D
3	10191513	T	C	SNV	VHL	c.506T>C	p.L169P	COSM17837	5-15%	D	D	ND	NT	D
3	37067240	T	A	SNV	MLH1	c.1151T>A	p.V384D	COSM26085	5-15%	D	D	D	NT	D
3	41266101	C	G	SNV	CTNNB1	c.98C>G	p.S33C	COSM5677	5-15%	D	D	D	D	D
3	41266113	C	T	SNV	CTNNB1	c.110C>T	p.S37F	COSM5662	5-15%	D	D	D	D	D
3	41266124	A	G	SNV	CTNNB1	c.121A>G	p.T41A	COSM5664	5-15%	D	D	D	D	D
3	41266137	C	T	SNV	CTNNB1	c.134C>T	p.S45F	COSM5667	5-15%	D	D	D	D	D
3	138665163	G	C	SNV	FOXL2	c.402C>G	p.C134W	COSM33661	5-15%	D	NT	NT	D	D
3	178916648	G	A	SNV	PIK3CA	c.35G>A	p.G12D	COSM27495	5-15%	D	NT	NT	D	D
3	178916706	A	G	SNV	PIK3CA	c.93A>G	p.I31M	COSM27376	5-15%	D	NT	NT	D	D
3	178916793	A	G	SNV	PIK3CA	c.180A>G	p.Q60Q	COSM1420738	5-15%	D	D	NT	D	D
3	178916823	C	T	SNV	PIK3CA	c.210C>T	p.F70F	COSM1041454	5-15%	D	D	NT	D	D
3	178916936	G	A	SNV	PIK3CA	c.323G>A	p.R108H	COSM27497	5-15%	D	D	D	D	D
3	178916944	A	G	SNV	PIK3CA	c.331A>G	p.K111E	COSM13570	5-15%	D	D	D	D	D
3	178916957	G	T	SNV	PIK3CA	c.344G>T	p.R115L	COSM125368	5-15%	D	D	D	D	D
3	178917661	A	G	SNV	PIK3CA	c.536A>G	p.K179R	COSM1420774	5-15%	D	NT	NT	D	D
3	178921489	C	T	SNV	PIK3CA	c.971C>T	p.T324I	COSM21462	5-15%	D	D	NT	NT	D
3	178921520	C	T	SNV	PIK3CA	c.1002C>T	p.L334L	COSM353193	5-15%	D	D	NT	NT	D
3	178921553	T	A	SNV	PIK3CA	c.1035T>A	p.N345K	COSM754	5-15%	D	D	D	NT	D
3	178927450	T	C	SNV	PIK3CA	c.1213T>C	p.S405P	COSM1420804	5-15%	D	D	NT	NT	D
3	178927980	T	C	SNV	PIK3CA	c.1258T>C	p.C420R	COSM757	5-15%	D	D	D	D	D
3	178928092	A	G	SNV	PIK3CA	c.1370A>G	p.N457S	COSM1420828	5-15%	D	D	NT	D	D
3	178936074	C	G	SNV	PIK3CA	c.1616C>G	p.P539R	COSM759	5-15%	D	D	D	D	D*
3	178936082	G	A	SNV	PIK3CA	c.1624G>A	p.E542K	COSM760	5-15%	D	D	D	D	D*
3	178936091	G	A	SNV	PIK3CA	c.1633G>A	p.E545K	COSM763	5-15%	D	D	D	D	ND
3	178936098	A	G	SNV	PIK3CA	c.1640A>G	p.E547G	COSM1420865	5-15%	D	D	D	D	D*
3	178938860	A	C	SNV	PIK3CA	c.2102A>C	p.H701P	COSM778	5-15%	D	D	D	NT	D*
3	178947827	G	T	SNV	PIK3CA	c.2702G>T	p.C901F	COSM769	5-15%	D	D	NT	NT	D
3	178947850	T	C	SNV	PIK3CA	c.2725T>C	p.F909L	COSM770	5-15%	D	D	NT	NT	D
3	178952055	A	G	SNV	PIK3CA	c.3110A>G	p.E1037G	COSM328026	5-15%	D	D	ND	D	D
3	178952085	A	G	SNV	PIK3CA	c.3140A>G	p.H1047R	COSM775	5-15%	D	D	ND	D	D
3	178952149	C	CA	INS	PIK3CA	c.3204_3205insA	p.N1068fs*4	COSM12464	5-15%	D	D	D	ND	D
4	1803568	C	G	SNV	FGFR3	c.746C>G	p.S249C	COSM715	5-15%	D	D	D	NT	D
4	1803575	C	T	SNV	FGFR3	c.753C>T	p.H251H	COSM29446	5-15%	D	D	D	NT	D
4	1803668	GC	G	DEL	FGFR3	c.850delC	p.H284fs*10	COSM723	5-15%	D	NT	D	NT	D
4	1806089	G	T	SNV	FGFR3	c.1108G>T	p.G370C	COSM716	5-15%	D	D	NT	NT	D
4	1806119	G	A	SNV	FGFR3	c.1138G>A	p.G380R	COSM24842	5-15%	D	D	D	NT	D
4	1806131	T	C	SNV	FGFR3	c.1150T>C	p.F384L	COSM724	5-15%	D	D	D	NT	D
4	1806153	C	A	SNV	FGFR3	c.1172C>A	p.A391E	COSM721	5-15%	D	D	D	NT	D
4	1807869	A	G	SNV	FGFR3	c.1928A>G	p.H643R	COSM1428724	5-15%	D	D	D	NT	D
4	1807889	A	G	SNV	FGFR3	c.1948A>G	p.K650E	COSM719	5-15%	D	D	D	NT	D
4	1807894	G	A	SNV	FGFR3	c.1959A>G	p.T651T	gDNA1	genomic	NT	D	D	NT	D
4	1808331	G	T	SNV	FGFR3	c.2089G>T	p.G697C	COSM24802	5-15%	D	D	ND	NT	D
4	1808962	A	C	SNV	FGFR3	c.2401A>C	p.P800P	AMXsynt1	5-15%	D	D	D	NT	D
4	55141051	GCCCAGATGGACATGA	G	DEL	PDGFRA	c.1698_1712del15	p.S566_E571>R	COSM12418	5-15%	D	D	D	D	D
4	55141055	A	G	SNV	PDGFRA	c.1701A>G	p.P567P	gDNA2, COSM1430082	genomic	NT	D	D	D	D
4	55141097	T	C	SNV	PDGFRA	c.1743T>C	p.P581P	COSM1430085	5-15%	D	D	D	D	D
4	55144148	C	A	SNV	PDGFRA	c.1977C>A	p.N659K	COSM22415	5-15%	D	D	D	D	D
4	55144172	A	G	SNV	PDGFRA	c.2001A>G	p.S667S	COSM1430086	5-15%	D	D	D	D	D
4	55144547	C	T	SNV	PDGFRA	c.2021C>T	p.T674I	COSM743	5-15%	D	D	D	NT	D
4	55151958	T	TA	INS	PDGFRA	c.2440-50_c.2440-49insA	p.(=)	gDNA33	genomic	NT	NT	NT	D	D
4	55152085	G	T	SNV	PDGFRA	c.2517G>T	p.L839L	COSM587613	5-15%	D	D	D	D	D
4	55152093	A	T	SNV	PDGFRA	c.2525A>T	p.D842V	COSM736	5-15%	D	D	D	D	D
4	55152112	C	A	SNV	PDGFRA	c.2544C>A	p.N848K	COSM28052	5-15%	D	D	D	D	D
4	55561702	C	T	SNV	KIT	c.92C>T	p.P31L	COSM77973	5-15%	D	D	NT	NT	D
4	55561764	G	A	SNV	KIT	c.154G>A	p.D52N	COSM1146	5-15%	D	D	D	NT	D
4	55561828	A	G	SNV	KIT	c.218A>G	p.E73G	COSM1430106	5-15%	D	NT	D	NT	D
4	55592081	T	C	SNV	KIT	c.1405T>C	p.F469L	COSM24637	5-15%	D	NT	NT	D	D
4	55592092	A	G	SNV	KIT	c.1416A>G	p.L472L	COSM41602	5-15%	D	NT	NT	D	D
4	55592178	C	CTGCCTA	INS	KIT	c.1509_1510insGCCTAT	p.Y503_F504insAY	COSM1326	5-15%	D	D	NT	D	D
4	55592192	T	C	SNV	KIT	c.1516T>C	p.F506L	COSM96867	5-15%	D	D	D	D	D
4	55592202	A	T	SNV	KIT	c.1526A>T	p.K509I	COSM96885	5-15%	D	D	D	D	D
4	55592211	A	G	SNV	KIT	c.1535A>G	p.N512S	COSM1430136	5-15%	D	D	D	D	D
4	55593431	G	A	SNV	KIT	c.1588G>A	p.V530I	COSM1155	5-15%	D	D	D	NT	D
4	55593464	A	C	SNV	KIT	c.1621A>C	p.M541L	gDNA3, COSM28026	genomic	NT	D	D	NT	D
4	55593632	C	T	SNV	KIT	c.1698C>T	p.N566N	COSM1275	5-15%	D	D	D	D	D
4	55593661	T	C	SNV	KIT	c.1727T>C	p.L576P	COSM1290	5-15%	D	D	D	D	D
4	55593689	C	T	SNV	KIT	c.1755C>T	p.P585P	COSM1299	5-15%	D	D	D	D	D
4	55594221	A	G	SNV	KIT	c.1924A>G	p.K642E	COSM1304	5-15%	D	D	D	D	D
4	55594258	T	C	SNV	KIT	c.1961T>C	p.V654A	COSM12706	5-15%	D	D	D	D	D
4	55595599	C	T	SNV	KIT	c.2089C>T	p.H697Y	COSM36053	5-15%	D	NT	D	NT	D
4	55597500	T	C	SNV	KIT	c.2148T>C	p.D716D	COSM1430171	5-15%	D	D	D	NT	D
4	55597561	G	A	SNV	KIT	c.2209G>A	p.D737N	COSM21303	5-15%	D	NT	D	NT	D
4	55599284	C	T	SNV	KIT	c.2410C>T	p.R804W	COSM20402	5-15%	D	D	NT	D	D
4	55599401	T	A	SNV	KIT	c.2484+43T>A	p.?	COSM19194	5-15%	D	NT	D	D	D
4	55599436	T	C	SNV	KIT	c.2484+78T>C	p.(=)	gDNA4	genomic	NT	NT	D	ND	D
4	55602737	G	A	SNV	KIT	c.2558G>A	p.W853*	COSM133767	5-15%	D	D	D	D	D
4	55602765	G	C	SNV	KIT	c.2586G>C	p.L862L	gDNA5, COSM1325	genomic	NT	NT	D	D	D
4	55946081	A	G	SNV	KDR	c.*27T>C	p.(=)	gDNA6	genomic	NT	NT	D	NT	D
4	55946171	G	A	SNV	KDR	c.4008C>T	p.T1336T	COSM35855	5-15%	D	D	D	NT	D
4	55953816	ACTTCCTCCTCCTCCATACAGGAAAC	A	DEL	KDR	c.3594del25	p.V1199fs*27	AMXsynt2	5-15%	D	D	D	NT	D
4	55955112	C	T	SNV	KDR	c.3433G>A	p.G1145R	COSM1430203	5-15%	D	D	D	NT	D
4	55961023	C	A	SNV	KDR	c.2917G>T	p.A973S	COSM48464	5-15%	D	D	D	NT	D
4	55962505	T	C	SNV	KDR	c.2619A>G	p.G873G	COSM1430212	5-15%	D	D	D	NT	D
4	55962545	T	TG	INS	KDR	c.2615-37_2615-36insC	p.(=)	gDNA7	genomic	NT	D	D	NT	D
4	55972974	T	A	SNV	KDR	c.1416A>T	p.Q472H	gDNA8, COSM149673	genomic	NT	D	D	NT	D
4	55972978	CTATAAGAAAGAGATAACAGCGCATATTATGATTTAATTTTT	C	DEL	KDR	c.1413-42del41	p.?	AMXsynt3	5-15%	D	D	ND	NT	D
4	55979623	C	A	SNV	KDR	c.824G>T	p.R275L	COSM32339	5-15%	D	D	D	NT	D
4	55980239	C	T	SNV	KDR	c.798+54G>A	p.(=)	gDNA9	genomic	NT	D	NT	NT	D
4	153244078	T	C	SNV	FBXW7	c.2079A>G	p.E693E	COSM1427592	5-15%	D	NT	NT	D	D
4	153244092	G	A	SNV	FBXW7	c.2065C>T	p.R689W	COSM27083	5-15%	D	NT	NT	D	D
4	153244124	G	C	SNV	FBXW7	c.2033C>G	p.S678*	COSM732399	5-15%	D	NT	NT	D	D
4	153244155	TC	T	DEL	FBXW7	c.2001delG	p.S668fs*39	COSM34018	5-15%	D	NT	NT	D	D
4	153245477	T	TGATCATATTCATATTCTCTGAAATCAACGAG	INS	FBXW7	c.1473_1474insCTCGTTGATTTCAGAGAATATGAATATGATC	p.N492fs*42	AMXsynt4	5-15%	D	ND	D	D	D
4	153247222	T	C	SNV	FBXW7	c.1580A>G	p.D527G	COSM27913	5-15%	D	NT	NT	D	D
4	153247226	A	G	SNV	FBXW7	c.1576T>C	p.W526R	COSM30599	5-15%	D	NT	NT	D	D
4	153247244	C	T	SNV	FBXW7	c.1558G>A	p.D520N	COSM30598	5-15%	D	NT	NT	D	D
4	153247351	C	A	SNV	FBXW7	c.1451G>T	p.R484M	COSM34016	5-15%	D	D	D	D	D
4	153247366	C	T	SNV	FBXW7	c.1436G>A	p.R479Q	COSM22974	5-15%	D	D	D	D	D
4	153249384	C	T	SNV	FBXW7	c.1394G>A	p.R465H	COSM22965	5-15%	D	D	D	D	D
4	153249440	C	T	SNV	FBXW7	c.1338G>A	p.W446*	COSM22986	5-15%	D	D	D	D	D
4	153249456	C	A	SNV	FBXW7	c.1322G>T	p.R441L	COSM161024	5-15%	D	D	D	D	D
4	153250883	G	A	SNV	FBXW7	c.1177C>T	p.R393*	COSM22973	5-15%	D	D	D	D	D
4	153258983	G	A	SNV	FBXW7	c.832C>T	p.R278*	COSM22971	5-15%	D	D	D	NT	D
4	153259071	C	A	SNV	FBXW7	c.744G>T	p.E248D	COSM1052125	5-15%	D	NT	D	NT	D
5	112173830	G	GA	INS	APC	c.2543_2544insA	p.D849fs*2	COSM18979	15-35%	D	NT	NT	D	D
5	112173917	C	T	SNV	APC	c.2626C>T	p.R876*	COSM18852	15-35%	D	D	D	D	D
5	112173930	T	C	SNV	APC	c.2639T>C	p.I880T	COSM19230	15-35%	D	D	D	D	D
5	112173947	C	T	SNV	APC	c.2656C>T	p.Q886*	COSM19330	15-35%	D	D	D	D	D
5	112174043	G	T	SNV	APC	c.2752G>T	p.E918*	COSM19065	15-35%	D	NT	D	NT	D
5	112174577	C	T	SNV	APC	c.3286C>T	p.Q1096*	COSM13872	15-35%	D	D	NT	D	D
5	112174596	A	G	SNV	APC	c.3305A>G	p.Y1102C	COSM1432250	15-35%	D	D	NT	D	D
5	112174726	A	G	SNV	APC	c.3435A>G	p.E1145E	COSM1432260	15-35%	D	NT	D	D	D
5	112174989	CA	C	DEL	APC	c.3700delA	p.S1234fs*31	COSM41617	15-35%	D	NT	NT	D	D
5	112175086	A	G	SNV	APC	c.3795A>G	p.E1265E	COSM1432280	15-35%	D	NT	D	D	D
5	112175162	C	T	SNV	APC	c.3871C>T	p.Q1291*	COSM19072	15-35%	D	D	D	D	D
5	112175171	C	T	SNV	APC	c.3880C>T	p.Q1294*	COSM18960	15-35%	D	D	D	D	D
5	112175211	T	TA	INS	APC	c.3923_3924insA	p.E1309fs*6	COSM18719	15-35%	D	D	D	D	D
5	112175255	G	T	SNV	APC	c.3964G>T	p.E1322*	COSM18702	15-35%	D	D	D	D	D
5	112175348	G	T	SNV	APC	c.4057G>T	p.E1353*	COSM19048	15-35%	D	D	D	D	D
5	112175354	T	C	SNV	APC	c.4063T>C	p.S1355P	COSM19652	15-35%	D	D	D	D	D
5	112175423	C	T	SNV	APC	c.4132C>T	p.Q1378*	COSM18862	15-35%	D	D	D	NT	D
5	112175432	C	T	SNV	APC	c.4141C>T	p.P1381S	COSM143913	15-35%	D	D	D	NT	D
5	112175479	TGA	T	DEL	APC	c.4189_4190delGA	p.R1399fs*9	COSM18993	15-35%	D	NT	D	D	D
5	112175507	C	T	SNV	APC	c.4216C>T	p.Q1406*	COSM19087	15-35%	D	NT	D	D	D
5	112175576	C	T	SNV	APC	c.4285C>T	p.Q1429*	COSM18836	15-35%	D	D	D	D	D
5	112175675	AAG	A	DEL	APC	c.4393_4394delAG	p.S1465fs*3	COSM13864	15-35%	D	D	D	D	D
5	112175830	GC	G	DEL	APC	c.4540delC	p.P1514fs*9	COSM1173082	15-35%	D	D	D	D	D
5	112175852	G	T	SNV	APC	c.4561G>T	p.E1521*	COSM1183180	15-35%	D	D	D	D	D
5	112175930	G	T	SNV	APC	c.4639G>T	p.E1547*	COSM13879	15-35%	D	D	D	D	D
5	112175945	G	T	SNV	APC	c.4654G>T	p.E1552*	COSM41616	15-35%	D	D	D	D	D
5	112175951	G	GA	INS	APC	c.4666_4667insA	p.T1556fs*3	COSM18561	15-35%	D	D	D	D	D
5	112176063	C	CA	INS	APC	c.4773_4774insA	p.P1594fs*38	COSM18875	15-35%	D	NT	NT	D	D
5	112176117	C	T	SNV	APC	c.4826C>T	p.P1609L	COSM42906	15-35%	D	NT	NT	D	D
5	149433596	T	G	SNV	CSF1R	c.*36A>C	p.(=)	gDNA10	genomic	NT	D	NT	NT	D
5	149433597	G	A	SNV	CSF1R	c.*35C>T	p.(=)	gDNA11	genomic	NT	D	NT	NT	D
5	149433645	T	C	SNV	CSF1R	c.2906A>G	p.Y969C	COSM947	15-35%	D	D	D	NT	D
5	149433673	C	T	SNV	CSF1R	c.2878G>A	p.A960T	COSM310349	15-35%	D	D	D	NT	D
5	149453057	C	CACTGCTTGA	INS	CSF1R	c.890-2_c.890-1insTCAAGCAGT	p.?	AMXsynt5	15-35%	D	D	D	NT	D
5	170837543	C	CTCTG	INS	NPM1	c.863_864insTCTG	p.W288fs*12	COSM17559	15-35%	D	D	D	NT	D
7	55211080	G	A	SNV	EGFR	c.323G>A	p.R108K	COSM21683	15-35%	D	D	D	NT	D
7	55211097	G	A	SNV	EGFR	c.340G>A	p.E114K	COSM174732	15-35%	D	D	D	NT	D
7	55211165	C	T	SNV	EGFR	c.408C>T	p.P136P	COSM1451540	15-35%	D	NT	D	NT	D
7	55221822	C	T	SNV	EGFR	c.866C>T	p.A289V	COSM21687	15-35%	D	D	D	NT	D
7	55221830	G	T	SNV	EGFR	c.874G>T	p.V292L	COSM43067	15-35%	D	D	D	NT	D
7	55233043	G	T	SNV	EGFR	c.1793G>T	p.G598V	COSM21690	15-35%	D	D	D	NT	D
7	55233109	G	A	SNV	EGFR	c.1859G>A	p.C620Y	COSM35825	15-35%	D	NT	D	NT	D
7	55241615	T	C	SNV	EGFR	c.2063T>C	p.L688P	COSM13177	15-35%	D	NT	NT	D	D
7	55241644	G	A	SNV	EGFR	c.2092G>A	p.A698T	COSM41905	15-35%	D	D	NT	D	D
7	55241708	G	C	SNV	EGFR	c.2156G>C	p.G719A	COSM6239	15-35%	D	D	D	D	D
7	55241722	G	A	SNV	EGFR	c.2170G>A	p.G724S	COSM13979	15-35%	D	D	D	D	D
7	55241755	G	A	SNV	EGFR	c.2184+19G>A	p.(=)	gDNA15	genomic	NT	NT	D	ND	D
7	55242427	C	T	SNV	EGFR	c.2197C>T	p.P733S	COSM53194	15-35%	D	D	D	D	D
7	55242433	G	A	SNV	EGFR	c.2203G>A	p.G735S	COSM13182	15-35%	D	D	D	D	D
7	55242452	C	T	SNV	EGFR	c.2222C>T	p.P741L	COSM17570	15-35%	D	D	D	D	D
7	55242464	AGGAATTAAGAGAAGC	A	DEL	EGFR	c.2235_2249del15	p.E746_A750delELREA	COSM6223	15-35%	D	D	D	D	D
7	55248995	G	A	SNV	EGFR	c.2293G>A	p.V765M	COSM28603	15-35%	D	D	D	D	D
7	55249063	G	A	SNV	EGFR	c.2361G>A	p.Q787Q	gDNA16, COSM1451600	genomic	NT	D	D	D	D
7	55249077	T	C	SNV	EGFR	c.2375T>C	p.L792P	COSM13190	15-35%	D	D	D	D	D
7	55249131	G	A	SNV	EGFR	c.2429G>A	p.G810D	COSM12986	15-35%	D	D	D	D	D
7	55249143	T	C	SNV	EGFR	c.2441T>C	p.L814P	COSM28610	15-35%	D	D	D	D	D
7	55259427	G	A	SNV	EGFR	c.2485G>A	p.E829K	COSM53291	15-35%	D	NT	NT	D	D
7	55259439	T	G	SNV	EGFR	c.2497T>G	p.L833V	COSM13424	15-35%	D	NT	NT	D	D
7	55259446	A	T	SNV	EGFR	c.2504A>T	p.H835L	COSM6227	15-35%	D	NT	NT	D	D
7	55259457	G	A	SNV	EGFR	c.2515G>A	p.A839T	COSM13430	15-35%	D	NT	NT	D	D
7	55259515	T	G	SNV	EGFR	c.2573T>G	p.L858R	COSM6224	15-35%	D	D	D	D	D
7	55259524	T	A	SNV	EGFR	c.2582T>A	p.L861Q	COSM6213	15-35%	D	D	D	D	D
7	55259530	G	A	SNV	EGFR	c.2588G>A	p.G863D	COSM14070	15-35%	D	D	D	D	D
7	55259554	C	G	SNV	EGFR	c.2612C>G	p.A871G	COSM13008	15-35%	D	D	D	D	D
7	116339642	G	T	SNV	MET	c.504G>T	p.E168D	COSM706	15-35%	D	D	D	D	D
7	116340262	A	G	SNV	MET	c.1124A>G	p.N375S	COSM710	15-35%	D	D	D	D	D
7	116412044	G	A	SNV	MET	c.3082+1G>A	p.?	COSM29633	15-35%	D	NT	D	D	D
7	116417465	T	C	SNV	MET	c.3336T>C	p.H1112H	COSM1447462	15-35%	D	D	D	D	D
7	116417499	C	G	SNV	MET	c.3370C>G	p.H1124D	COSM697	15-35%	D	D	D	D	D
7	116418969	G	C	SNV	MET	c.3534G>C	p.M1178I	COSM43064	15-35%	D	NT	NT	D	D
7	116418997	C	T	SNV	MET	c.3562C>T	p.R1188*	COSM1214928	15-35%	D	NT	NT	D	D
7	116419008	T	C	SNV	MET	c.3573T>C	p.T1191T	COSM1447471	15-35%	D	NT	NT	D	D
7	116422133	T	G	SNV	MET	c.3668T>G	p.L1223W	COSM1330154	15-35%	D	NT	NT	D	D
7	116423428	T	G	SNV	MET	c.3757T>G	p.Y1253D	COSM700	15-35%	D	D	D	D	D
7	116423449	G	T	SNV	MET	c.3778G>T	p.G1260C	COSM48565	15-35%	D	D	D	D	D
7	116423456	A	G	SNV	MET	c.3785A>G	p.K1262R	COSM695	15-35%	D	D	D	D	D
7	116423474	T	C	SNV	MET	c.3803T>C	p.M1268T	COSM691	15-35%	D	D	D	D	D
7	116436022	G	A	SNV	MET	c.4071G>A	p.A1357A	gDNA12, COSM150378	genomic	NT	NT	NT	D	D
7	116436097	G	A	SNV	MET	c.4146G>A	p.P1382P	gDNA13, COSM150379	genomic	NT	NT	NT	D	D
7	128845101	C	T	SNV	SMO	c.595C>T	p.R199W	COSM13145	15-35%	D	D	D	NT	D
7	128846040	G	A	SNV	SMO	c.970G>A	p.A324T	COSM13147	15-35%	D	D	D	NT	D
7	128846398	C	T	SNV	SMO	c.1234C>T	p.L412F	COSM216037	15-35%	D	D	D	NT	D
7	128846469	A	G	SNV	SMO	c.1264+41A>G	p.(=)	gDNA14	genomic	NT	NT	D	NT	D
7	128850341	G	T	SNV	SMO	c.1604G>T	p.W535L	COSM13146	15-35%	D	D	D	NT	D
7	128851593	A	G	SNV	SMO	c.1918A>G	p.T640A	COSM13150	15-35%	D	D	D	NT	D
7	140453136	A	T	SNV	BRAF	c.1799T>A	p.V600E	COSM476	15-35%	D	D	D	D	D
7	140453145	A	C	SNV	BRAF	c.1790T>G	p.L597R	COSM471	15-35%	D	D	D	D	D
7	140453154	T	C	SNV	BRAF	c.1781A>G	p.D594G	COSM467	15-35%	D	D	D	D	D
7	140453193	T	C	SNV	BRAF	c.1742A>G	p.N581S	COSM462	15-35%	D	D	D	D	D
7	140481417	C	A	SNV	BRAF	c.1391G>T	p.G464V	COSM450	15-35%	D	D	D	D	D
7	140481428	T	C	SNV	BRAF	c.1380A>G	p.G460G	COSM27986	15-35%	D	D	D	D	D
7	140481449	A	G	SNV	BRAF	c.1359T>C	p.P453P	COSM1448625	15-35%	D	D	D	D	D
7	140481478	G	A	SNV	BRAF	c.1330C>T	p.R444W	COSM6262	15-35%	D	D	D	D	D
7	148508727	T	A	SNV	EZH2	c.1937A>T	p.Y646F	COSM37028	15-35%	D	D	NT	NT	D
8	38282147	G	A	SNV	FGFR1	c.816C>T	p.N272N	COSM1292693	15-35%	D	D	NT	NT	D
8	38285864	G	A	SNV	FGFR1	c.448C>T	p.P150S	COSM187237	15-35%	D	D	NT	NT	D
8	38285891	T	C	SNV	FGFR1	c.421A>G	p.T141A	COSM1456955	15-35%	D	D	NT	NT	D
8	38285938	G	A	SNV	FGFR1	c.374C>T	p.S125L	COSM601	15-35%	D	D	D	NT	D
9	5073770	G	T	SNV	JAK2	c.1849G>T	p.V617F	COSM12600	15-35%	D	D	D	NT	D
9	5073781	C	A	SNV	JAK2	c.1860C>A	p.D620E	COSM27063	15-35%	D	D	D	NT	D
9	21971000	C	A	SNV	CDKN2A	c.358G>T	p.E120*	COSM12479	15-35%	D	D	NT	NT	D
9	21971017	G	A	SNV	CDKN2A	c.341C>T	p.P114L	COSM12476	15-35%	D	D	NT	NT	D
9	21971028	C	T	SNV	CDKN2A	c.330G>A	p.W110*	COSM12547	15-35%	D	D	NT	NT	D
9	21971036	C	A	SNV	CDKN2A	c.322G>T	p.D108Y	COSM13489	15-35%	D	D	NT	NT	D
9	21971111	G	A	SNV	CDKN2A	c.247C>T	p.H83Y	COSM12504	15-35%	D	D	NT	NT	D
9	21971120	G	A	SNV	CDKN2A	c.238C>T	p.R80*	COSM12475	15-35%	D	D	NT	NT	D
9	21971153	C	A	SNV	CDKN2A	c.205G>T	p.E69*	COSM13281	15-35%	D	D	ND	NT	D
9	21971186	G	A	SNV	CDKN2A	c.172C>T	p.R58*	COSM12473	15-35%	D	D	D	NT	D
9	80336317	G	A	SNV	GNAQ	c.1002C>T	p.T334T	COSM1110323	15-35%	D	NT	D	NT	D
9	80343489	T	TGTAC	INS	GNAQ	c.829_830insGTAC	p.D277fs*20	AMXsynt6	15-35%	D	NT	D	D	D
9	80343605	GAAAAAACAAGGA	G	DEL	GNAQ	c.736-34del12	p.?	AMXsynt7	15-35%	D	NT	D	ND	D
9	80409345	A	G	SNV	GNAQ	c.735+34T>C	p.(=)	gDNA17	genomic	NT	NT	D	NT	D
9	80409432	ACA	TGC	MNV	GNAQ	c.679_681TGT>GCA	p.M227_F228>SI	AMXsynt8	15-35%	D	D	D	D	D
9	80409533	TAATAACATATAAAGTAAAACTAAAAAGTCAACATAAATATA	T	DEL	GNAQ	c.606-66del41	p.?	AMXsynt9	15-35%	D	NT	ND	ND	D
9	80412493	C	T	SNV	GNAQ	c.548G>A	p.R183Q	COSM52975	15-35%	D	NT	D	D	D
9	80412518	T	A	SNV	GNAQ	c.523A>T	p.T175S	COSM1463119	15-35%	D	NT	D	D	D
9	133738342	C	G	SNV	ABL1	c.742C>G	p.L248V	COSM12631	15-35%	D	D	D	NT	D
9	133738349	G	A	SNV	ABL1	c.749G>A	p.G250E	COSM12577	15-35%	D	D	D	NT	D
9	133738357	T	C	SNV	ABL1	c.757T>C	p.Y253H	COSM12576	15-35%	D	D	D	NT	D
9	133738363	G	A	SNV	ABL1	c.763G>A	p.E255K	COSM12573	15-35%	D	D	D	NT	D
9	133747520	A	G	SNV	ABL1	c.827A>G	p.D276G	COSM12602	15-35%	D	D	D	NT	D
9	133747571	T	TGCC	INS	ABL1	c.878_879insGCC	p.I293>MP	COSM235737	15-35%	D	NT	D	NT	D
9	133748391	T	C	SNV	ABL1	c.1052T>C	p.M351T	COSM12578	15-35%	D	D	D	NT	D
9	133748403	A	G	SNV	ABL1	c.1064A>G	p.E355G	COSM12611	15-35%	D	D	D	NT	D
9	133748414	T	G	SNV	ABL1	c.1075T>G	p.F359V	COSM12605	15-35%	D	D	D	NT	D
9	133750319	C	A	SNV	ABL1	c.1150C>A	p.L384M	COSM49071	15-35%	D	D	NT	NT	D
9	133750356	A	G	SNV	ABL1	c.1187A>G	p.H396R	COSM12604	15-35%	D	D	D	NT	D
9	139390779	G	T	SNV	NOTCH1	c.7412C>A	p.S2471*	COSM87862	15-35%	D	D	NT	NT	D
9	139390804	CG	C	DEL	NOTCH1	c.7386delC	p.A2463fs*14	COSM13070	15-35%	D	ND	NT	NT	D
9	139390816	G	A	SNV	NOTCH1	c.7375C>T	p.Q2459*	COSM12776	15-35%	D	D	NT	NT	D
9	139390873	G	A	SNV	NOTCH1	c.7318C>T	p.Q2440*	COSM13061	15-35%	D	D	NT	NT	D
9	139397768	A	G	SNV	NOTCH1	c.5033T>C	p.L1678P	COSM13048	15-35%	D	D	D	NT	D
9	139397776	G	A	SNV	NOTCH1	c.5025C>T	p.I1675I	COSM308587	15-35%	D	D	D	NT	D
9	139399344	A	G	SNV	NOTCH1	c.4799T>C	p.L1600P	COSM12771	15-35%	D	D	D	NT	D
9	139399350	C	G	SNV	NOTCH1	c.4793G>C	p.R1598P	COSM13053	15-35%	D	D	D	NT	D
9	139399365	A	G	SNV	NOTCH1	c.4778T>C	p.L1593P	COSM13042	15-35%	D	D	D	NT	D
9	139399422	A	G	SNV	NOTCH1	c.4721T>C	p.L1574P	COSM12772	15-35%	D	D	D	NT	D
10	43609096	T	C	SNV	RET	c.1852T>C	p.C618R	COSM29803	15-35%	D	D	D	NT	D
10	43609102	T	C	SNV	RET	c.1858T>C	p.C620R	COSM29804	15-35%	D	D	D	NT	D
10	43609942	GAGCTGTGCCGCA	AGCT	Complex	RET	c.1894_1906>AGCT	p.E632_T636>SS	COSM1048	15-35%	D	D	D	NT	D
10	43609990	G	A	SNV	RET	c.1942G>A	p.V648I	COSM1223553	15-35%	D	D	D	NT	D
10	43610039	C	A	SNV	RET	c.1991C>A	p.A664D	COSM976	15-35%	D	NT	D	NT	D
10	43613840	G	C	SNV	RET	c.2304G>C	p.E768D	COSM21338	15-35%	D	D	D	NT	D
10	43613843	G	T	SNV	RET	c.2307T>A	p.L769L	gDNA18	genomic	NT	D	D	NT	D
10	43615568	GC	TT	MNV	RET	c.2647_2648GC>TT	p.A883F	COSM977	15-35%	D	D	D	NT	D
10	43615622	G	A	SNV	RET	c.2701G>A	p.E901K	COSM963	15-35%	D	D	D	NT	D
10	43617416	T	C	SNV	RET	c.2753T>C	p.M918T	COSM965	15-35%	D	D	D	NT	D
10	89624245	G	T	SNV	PTEN	c.19G>T	p.E7*	COSM5298	15-35%	D	D	D	D	D
10	89624266	A	G	SNV	PTEN	c.40A>G	p.R14G	COSM5101	15-35%	D	D	D	D	D
10	89624275	C	T	SNV	PTEN	c.49C>T	p.Q17*	COSM5153	15-35%	D	D	D	D	D
10	89624297	A	G	SNV	PTEN	c.71A>G	p.D24G	COSM5107	15-35%	D	D	D	D	D
10	89653686	A	G	SNV	PTEN	c.80-96A>G	p.(=)	gDNA34	genomic	NT	NT	NT	D	D
10	89653782	A	G	SNV	PTEN	c.80A>G	p.Y27C	COSM5134	15-35%	D	NT	NT	D	D
10	89653814	C	T	SNV	PTEN	c.112C>T	p.P38S	COSM5142	15-35%	D	NT	NT	D	D
10	89653844	A	G	SNV	PTEN	c.142A>G	p.N48D	COSM5050	15-35%	D	NT	NT	D	D
10	89653858	T	C	SNV	PTEN	c.156T>C	p.D52D	COSM1349479	15-35%	D	NT	NT	D	D
10	89653865	A	G	SNV	PTEN	c.163A>G	p.R55G	COSM5129	15-35%	D	NT	NT	D	D
10	89685271	T	G	SNV	PTEN	c.166T>G	p.F56V	COSM5257	15-35%	D	D	NT	D	D
10	89685307	T	C	SNV	PTEN	c.202T>C	p.Y68H	COSM5036	15-35%	D	D	D	D	D
10	89685319	G	A	SNV	PTEN	c.209+5G>A	p.?	COSM5916	15-35%	D	D	D	D	D
10	89690805	G	A	SNV	PTEN	c.212G>A	p.C71Y	COSM5102	15-35%	D	NT	NT	D	D
10	89690818	TTA	T	DEL	PTEN	c.227_228delAT	p.Y76fs*1	COSM4956	15-35%	D	NT	NT	D	D
10	89690838	A	C	SNV	PTEN	c.245A>C	p.N82T	COSM5205	15-35%	D	NT	NT	D	D
10	89690847	G	A	SNV	PTEN	c.253+1G>A	p.?	COSM5983	15-35%	D	NT	NT	D	D
10	89692779	A	G	SNV	PTEN	c.263A>G	p.Y88C	COSM5139	15-35%	D	NT	NT	D	D
10	89692818	T	C	SNV	PTEN	c.302T>C	p.I101T	COSM5109	15-35%	D	D	NT	D	D
10	89692830	G	T	SNV	PTEN	c.314G>T	p.C105F	COSM5266	15-35%	D	D	NT	D	D
10	89692850	C	G	SNV	PTEN	c.334C>G	p.L112V	COSM5199	15-35%	D	D	NT	D	D
10	89692911	G	A	SNV	PTEN	c.395G>A	p.G132D	COSM5123	15-35%	D	D	NT	D	D
10	89692965	A	G	SNV	PTEN	c.449A>G	p.E150G	COSM5130	15-35%	D	NT	NT	D	D
10	89692980	A	G	SNV	PTEN	c.464A>G	p.Y155C	COSM5144	15-35%	D	NT	NT	D	D
10	89692993	G	T	SNV	PTEN	c.477G>T	p.R159S	COSM5287	15-35%	D	NT	NT	D	D
10	89711855	CT	C	DEL	PTEN	c.493-12delT	p.?	COSM5907	15-35%	D	D	NT	ND	D
10	89711960	T	C	SNV	PTEN	c.578T>C	p.L193P	COSM35406	15-35%	D	NT	D	D	D
10	89711972	AGAT	A	DEL	PTEN	c.595_597delATG	p.M199del	COSM4978	15-35%	D	NT	D	D	D
10	89711992	C	A	SNV	PTEN	c.610C>A	p.P204T	COSM5279	15-35%	D	NT	D	D	D
10	89711997	G	A	SNV	PTEN	c.615G>A	p.M205I	COSM5072	15-35%	D	NT	D	D	D
10	89717672	C	T	SNV	PTEN	c.697C>T	p.R233*	COSM5154	15-35%	D	D	D	D	D
10	89717678	G	T	SNV	PTEN	c.703G>T	p.E235*	COSM5292	15-35%	D	D	D	D	D
10	89717696	T	C	SNV	PTEN	c.721T>C	p.F241L	COSM35849	15-35%	D	D	D	D	D
10	89717762	A	T	SNV	PTEN	c.787A>T	p.K263*	COSM43075	15-35%	D	D	D	D	D
10	89717769	TA	T	DEL	PTEN	c.800delA	p.K267fs*9	COSM5809	15-35%	D	D	D	D	D
10	89720728	A	G	SNV	PTEN	c.879A>G	p.G293G	COSM1349606	15-35%	D	D	D	NT	D*
10	89720744	G	T	SNV	PTEN	c.895G>T	p.E299*	COSM5312	15-35%	D	D	D	NT	D*
10	89720798	GTACT	G	DEL	PTEN	c.955_958delACTT	p.T319fs*1	COSM4958	15-35%	D	D	D	NT	D*
10	89720874	A	G	SNV	PTEN	c.1025A>G	p.K342R	COSM1349625	15-35%	D	D	D	NT	D*
10	89720907	T	G	SNV	PTEN	c.1026+32T>G	p.(=)	gDNA19	genomic	NT	NT	D	NT	D*
10	89725042	A	G	SNV	PTEN	c.1027-2A>G	p.?	COSM5966	15-35%	D	NT	NT	D	D
10	89725056	TTC	T	DEL	PTEN	c.1040_1041delTC	p.F347fs*13	COSM4936	15-35%	D	NT	NT	D	D
10	89725072	A	G	SNV	PTEN	c.1055A>G	p.E352G	COSM1349633	15-35%	D	NT	NT	D	D
10	89725108	C	G	SNV	PTEN	c.1091C>G	p.S364C	COSM23645	15-35%	D	NT	NT	D	D
10	123258034	A	T	SNV	FGFR2	c.1647T>A	p.N549K	COSM36912	5-15%	D	D	D	NT	D
10	123274774	A	G	SNV	FGFR2	c.1144T>C	p.C382R	COSM36906	5-15%	D	D	D	NT	D
10	123274794	T	C	SNV	FGFR2	c.1124A>G	p.Y375C	COSM36904	5-15%	D	D	D	NT	D
10	123274810	T	C	SNV	FGFR2	c.1108A>G	p.T370A	COSM1346272	5-15%	D	D	D	NT	D
10	123279503	T	C	SNV	FGFR2	c.929A>G	p.K310R	COSM36901	5-15%	D	D	D	D	D
10	123279519	C	T	SNV	FGFR2	c.913G>A	p.G305R	COSM29824	5-15%	D	D	D	D	D
10	123279677	G	C	SNV	FGFR2	c.755C>G	p.S252W	COSM36903	5-15%	D	D	D	D	D
11	533874	T	C	SNV	HRAS	c.182A>G	p.Q61R	COSM499	5-15%	D	D	D	NT	D
11	533881	C	T	SNV	HRAS	c.175G>A	p.A59T	COSM495	5-15%	D	D	D	NT	D
11	534242	A	G	SNV	HRAS	c.81T>C	p.H27H	gDNA20, COSM249860	genomic	NT	D	NT	NT	D
11	534288	C	A	SNV	HRAS	c.35G>T	p.G12V	COSM483	5-15%	D	D	D	NT	D
11	108117798	C	T	SNV	ATM	c.1009C>T	p.R337C	COSM21323	5-15%	D	D	NT	NT	D
11	108119823	T	C	SNV	ATM	c.1229T>C	p.V410A	COSM21825	5-15%	D	D	D	NT	D
11	108123551	C	T	SNV	ATM	c.1810C>T	p.P604S	COSM22499	5-15%	D	D	D	NT	D
11	108123641	T	A	SNV	ATM	c.1898+2T>A	p.?	COSM1158828	5-15%	D	NT	D	NT	D
11	108138003	T	C	SNV	ATM	c.2572T>C	p.F858L	COSM21826	5-15%	D	D	D	NT	D
11	108155132	G	A	SNV	ATM	c.3925G>A	p.A1309T	COSM22507	5-15%	D	D	ND	NT	D
11	108170479	G	T	SNV	ATM	c.5044G>T	p.D1682Y	COSM21920	5-15%	D	D	D	NT	D
11	108170587	C	G	SNV	ATM	c.5152C>G	p.L1718V	COSM218294	5-15%	D	NT	D	NT	D
11	108172374	G	T	SNV	ATM	c.5178-1G>T	p.?	COSM49005	5-15%	D	D	NT	NT	D
11	108172385	C	T	SNV	ATM	c.5188C>T	p.R1730*	COSM172204	5-15%	D	D	NT	NT	D
11	108172421	G	C	SNV	ATM	c.5224G>C	p.A1742P	COSM21918	5-15%	D	D	D	NT	D
11	108173640	C	T	SNV	ATM	c.5380C>T	p.L1794L	COSM12792	5-15%	D	D	D	NT	D
11	108173736	T	G	SNV	ATM	c.5476T>G	p.L1826V	COSM1183962	5-15%	D	NT	D	NT	D
11	108180945	G	C	SNV	ATM	c.5821G>C	p.V1941L	COSM21922	5-15%	D	D	D	NT	D
11	108200958	A	C	SNV	ATM	c.7325A>C	p.Q2442P	COSM12951	5-15%	D	D	D	NT	D
11	108204681	A	G	SNV	ATM	c.7996A>G	p.T2666A	COSM12791	5-15%	D	D	D	NT	D
11	108205769	G	C	SNV	ATM	c.8084G>C	p.G2695A	COSM21636	5-15%	D	D	D	NT	D
11	108205780	C	A	SNV	ATM	c.8095C>A	p.P2699T	COSM1235404	5-15%	D	D	D	NT	D
11	108206594	A	T	SNV	ATM	c.8174A>T	p.D2725V	COSM22481	5-15%	D	D	D	NT	D
11	108218045	A	G	SNV	ATM	c.8624A>G	p.N2875S	COSM1183939	5-15%	D	D	NT	NT	D
11	108218089	C	G	SNV	ATM	c.8668C>G	p.L2890V	COSM22485	5-15%	D	D	D	NT	D
11	108218196	T	C	SNV	ATM	c.8671+104T>C	p.(=)	gDNA21	genomic	NT	NT	D	NT	D
11	108225590	A	T	SNV	ATM	c.8839A>T	p.T2947S	COSM21930	5-15%	D	D	D	NT	D
11	108225661	A	G	SNV	ATM	c.8850+60A>G	p.(=)	gDNA22	genomic	NT	NT	D	NT	D
11	108236087	G	A	SNV	ATM	c.9023G>A	p.R3008H	COSM21626	5-15%	D	D	D	NT	D
11	108236118	A	G	SNV	ATM	c.9054A>G	p.K3018K	COSM1351060	5-15%	D	D	D	NT	D
11	108236203	C	T	SNV	ATM	c.9139C>T	p.R3047*	COSM21624	5-15%	D	D	D	NT	D
12	25362805	C	T	SNV	KRAS	c.491G>A	p.R164Q	COSM41307	5-15%	D	NT	NT	D	D*
12	25378647	T	G	SNV	KRAS	c.351A>C	p.K117N	COSM19940	5-15%	D	D	D	D	D
12	25380275	T	G	SNV	KRAS	c.183A>C	p.Q61H	COSM554	5-15%	D	D	D	D	D
12	25380283	C	T	SNV	KRAS	c.175G>A	p.A59T	COSM546	5-15%	D	D	D	D	D
12	25398207	C	A	SNV	KRAS	c.111+1C>T	p.?	AMXsynt11	5-15%	D	D	NT	D	D
12	25398215	G	A	SNV	KRAS	c.104C>T	p.T35I	COSM14208	5-15%	D	D	NT	D	D
12	25398284	C	T	SNV	KRAS	c.35G>A	p.G12D	COSM521	5-15%	D	D	D	D	D
12	25398295	T	C	SNV	KRAS	c.24A>G	p.V8V	COSM507	5-15%	D	D	D	D	D
12	112888165	G	T	SNV	PTPN11	c.181G>T	p.D61Y	COSM13011	5-15%	D	D	D	NT	D
12	112888189	G	A	SNV	PTPN11	c.205G>A	p.E69K	COSM13013	5-15%	D	D	D	NT	D
12	112888199	C	T	SNV	PTPN11	c.215C>T	p.A72V	COSM13015	5-15%	D	D	D	NT	D
12	112888210	G	A	SNV	PTPN11	c.226G>A	p.E76K	COSM13000	5-15%	D	D	D	NT	D
12	112926852	C	T	SNV	PTPN11	c.1472C>T	p.P491L	COSM13034	5-15%	D	D	NT	NT	D
12	112926888	G	C	SNV	PTPN11	c.1508G>C	p.G503A	COSM13027	5-15%	D	D	D	NT	D
12	112926899	A	G	SNV	PTPN11	c.1519A>G	p.T507A	COSM1358900	5-15%	D	D	D	NT	D
12	112926908	C	A	SNV	PTPN11	c.1528C>A	p.Q510K	COSM13031	5-15%	D	D	D	NT	D
12	121431413	G	T	SNV	HNF1A	c.617G>T	p.W206L	COSM21471	5-15%	D	D	D	NT	D
12	121431428	A	C	SNV	HNF1A	c.632A>C	p.Q211P	COSM24900	5-15%	D	D	D	NT	D
12	121431481	C	T	SNV	HNF1A	c.685C>T	p.R229*	COSM24832	5-15%	D	NT	D	NT	D
12	121431506	A	G	SNV	HNF1A	c.710A>G	p.N237S	COSM21474	5-15%	D	NT	D	NT	D
12	121432032	C	T	SNV	HNF1A	c.779C>T	p.T260M	COSM24923	5-15%	D	D	NT	NT	D
12	121432040	C	T	SNV	HNF1A	c.787C>T	p.R263C	COSM24692	5-15%	D	D	NT	NT	D
12	121432117	G	C	SNV	HNF1A	c.864G>C	p.G288G	gDNA23	genomic	NT	NT	D	NT	D
12	121432117	G	GC	INS	HNF1A	c.872_873insC	p.G292fs*25	COSM21481	5-15%	D	NT	D	NT	ND
13	28592629	T	C	SNV	FLT3	c.2516A>G	p.D839G	COSM1166729	5-15%	D	D	D	NT	D
13	28592642	C	A	SNV	FLT3	c.2503G>T	p.D835Y	COSM783	5-15%	D	D	D	NT	D
13	28592653	C	T	SNV	FLT3	c.2492G>A	p.G831E	COSM25248	5-15%	D	D	D	NT	D
13	28602329	G	A	SNV	FLT3	c.2039C>T	p.A680V	COSM786	5-15%	D	D	D	NT	D
13	28608255	G	GATCATATTCATATTCTCTGAA	INS	FLT3	c.1800_1801insTTCAGAGAATATGAATATGAT	p.D600_L601insFREYEYD	COSM27907	5-15%	D	ND	ND	NT	D
13	28608281	A	G	SNV	FLT3	c.1775T>C	p.V592A	COSM19522	5-15%	D	D	D	NT	D
13	28610138	G	A	SNV	FLT3	c.1352C>T	p.S451F	COSM28042	5-15%	D	D	D	NT	D
13	28610183	A	G	SNV	FLT3	c.1310-3T>C	p.?	gDNA24	genomic	NT	D	D	NT	D
13	48919244	G	T	SNV	RB1	c.409G>T	p.E137*	COSM890	5-15%	D	D	D	NT	D
13	48923148	T	A	SNV	RB1	c.596T>A	p.L199*	COSM915	5-15%	D	D	D	NT	D
13	48941628	A	T	SNV	RB1	c.940-2A>T	p.?	COSM28816	5-15%	D	D	NT	NT	D
13	48941648	C	T	SNV	RB1	c.958C>T	p.R320*	COSM891	5-15%	D	D	NT	NT	D
13	48941658	A	G	SNV	RB1	c.968A>G	p.E323G	COSM1367204	5-15%	D	D	NT	NT	D
13	48941672	A	G	SNV	RB1	c.982A>G	p.N328D	COSM1367206	5-15%	D	D	NT	NT	D
13	48942685	C	T	SNV	RB1	c.1072C>T	p.R358*	COSM879	5-15%	D	D	D	NT	D
13	48953760	C	T	SNV	RB1	c.1363C>T	p.R455*	COSM895	5-15%	D	D	NT	NT	D
13	48955538	C	T	SNV	RB1	c.1654C>T	p.R552*	COSM887	5-15%	D	D	D	NT	D
13	48955550	C	T	SNV	RB1	c.1666C>T	p.R556*	COSM888	5-15%	D	D	D	NT	D
13	48955571	T	C	SNV	RB1	c.1687T>C	p.W563R	COSM1367255	5-15%	D	D	D	NT	D
13	49027168	C	T	SNV	RB1	c.1735C>T	p.R579*	COSM892	5-15%	D	D	D	NT	D
13	49027249	T	C	SNV	RB1	c.1814+2T>C	p.?	COSM35483	5-15%	D	NT	D	NT	D
13	49033890	TAGAACATATCATC	T	DEL	RB1	c.2028_2040del13	p.L676fs*16	COSM870	5-15%	D	D	D	NT	D
13	49033916	C	T	SNV	RB1	c.2053C>T	p.Q685*	COSM13117	5-15%	D	D	D	NT	D
13	49033926	T	C	SNV	RB1	c.2063T>C	p.L688P	COSM942	5-15%	D	D	D	NT	D
13	49037865	A	G	SNV	RB1	c.2107-2A>G	p.?	COSM1042	5-15%	D	D	D	NT	D
13	49037877	G	T	SNV	RB1	c.2117G>T	p.C706F	COSM883	5-15%	D	D	D	NT	D
13	49037903	A	T	SNV	RB1	c.2143A>T	p.K715*	COSM940	5-15%	D	D	D	NT	D
13	49037913	A	G	SNV	RB1	c.2153A>G	p.D718G	COSM1367309	5-15%	D	D	D	NT	D
13	49039164	G	T	SNV	RB1	c.2242G>T	p.E748*	COSM868	5-15%	D	D	D	NT	D
13	49039183	T	G	SNV	RB1	c.2261T>G	p.V754G	COSM916	5-15%	D	D	D	NT	D
13	49039189	A	G	SNV	RB1	c.2267A>G	p.Y756C	COSM551465	5-15%	D	D	D	NT	D
13	49039215	A	T	SNV	RB1	c.2293A>T	p.K765*	COSM254910	5-15%	D	D	D	NT	D
14	105246551	C	T	SNV	AKT1	c.49G>A	p.E17K	COSM33765	5-15%	D	D	D	D	D
15	66727455	G	T	SNV	MAP2K1	c.171G>T	p.K57N	COSM1235478	5-15%	D	NT	NT	D	D
15	66727483	G	A	SNV	MAP2K1	c.199G>A	p.D67N	COSM1235479	5-15%	D	NT	NT	D	D
15	90631838	C	T	SNV	IDH2	c.515G>A	p.R172K	COSM33733	5-15%	D	D	NT	NT	D
15	90631879	T	C	SNV	IDH2	c.474A>G	p.P158P	COSM1375400	5-15%	D	D	NT	NT	D
15	90631934	C	T	SNV	IDH2	c.419G>A	p.R140Q	COSM41590	5-15%	D	D	NT	NT	D
16	68835650	GGTGTGATTACAGTCAAAAGGCCTCTACGGT	G	DEL	CDH1	c.241del30	p.G81_F91del	AMXsynt10	5-15%	D	ND	ND	NT	D
16	68846087	A	G	SNV	CDH1	c.1058A>G	p.E353G	COSM1379165	5-15%	D	D	NT	D	D
16	68846137	G	C	SNV	CDH1	c.1108G>C	p.D370H	COSM19748	5-15%	D	D	D	D	D
16	68847282	G	A	SNV	CDH1	c.1204G>A	p.D402N	COSM19750	5-15%	D	D	D	D	D
16	68855924	A	AC	INS	CDH1	c.1733_1734insC	p.G579fs*9	COSM25267	5-15%	D	NT	NT	D	D
16	68855934	T	C	SNV	CDH1	c.1742T>C	p.L581P	COSM19746	5-15%	D	NT	NT	D	D
16	68855966	G	A	SNV	CDH1	c.1774G>A	p.A592T	COSM19758	5-15%	D	NT	NT	D	D
16	68856041	G	A	SNV	CDH1	c.1849G>A	p.A617T	COSM19743	5-15%	D	NT	NT	D	D
16	68856093	C	T	SNV	CDH1	c.1901C>T	p.A634V	COSM19822	5-15%	D	NT	NT	D	D
16	68856105	G	A	SNV	CDH1	c.1913G>A	p.W638*	COSM19418	5-15%	D	NT	NT	D	D
17	7572962	GT	G	DEL	TP53	c.1146delA	p.K382fs*>12	COSM13747	5-15%	D	NT	NT	D	D
17	7572986	G	A	SNV	TP53	c.1123C>T	p.Q375*	COSM307348	5-15%	D	NT	NT	D	D
17	7573010	T	C	SNV	TP53	c.1101-2A>G	p.?	COSM1191161	5-15%	D	NT	NT	D	D
17	7574003	G	A	SNV	TP53	c.1024C>T	p.R342*	COSM11073	5-15%	D	D	D	D	D
17	7574012	C	A	SNV	TP53	c.1015G>T	p.E339*	COSM11286	5-15%	D	D	D	D	D
17	7574018	G	A	SNV	TP53	c.1009C>T	p.R337C	COSM11071	5-15%	D	D	D	D	D
17	7574026	C	A	SNV	TP53	c.1001G>T	p.G334V	COSM11514	5-15%	D	D	D	D	D
17	7576855	G	A	SNV	TP53	c.991C>T	p.Q331*	COSM11354	5-15%	D	NT	NT	D	D
17	7576865	A	C	SNV	TP53	c.981T>G	p.Y327*	COSM44823	5-15%	D	NT	NT	D	D
17	7576883	T	C	SNV	TP53	c.963A>G	p.K321K	COSM46088	5-15%	D	NT	NT	D	D
17	7576897	G	A	SNV	TP53	c.949C>T	p.Q317*	COSM10786	5-15%	D	NT	NT	D	D
17	7577022	G	A	SNV	TP53	c.916C>T	p.R306*	COSM10663	5-15%	D	D	D	D	D
17	7577046	C	A	SNV	TP53	c.892G>T	p.E298*	COSM10710	5-15%	D	D	D	D	D
17	7577105	G	A	SNV	TP53	c.833C>T	p.P278L	COSM10863	5-15%	D	D	D	D	D
17	7577120	C	T	SNV	TP53	c.818G>A	p.R273H	COSM10660	5-15%	D	D	D	D	D
17	7577538	C	T	SNV	TP53	c.743G>A	p.R248Q	COSM10662	5-15%	D	D	D	D	D
17	7577548	C	T	SNV	TP53	c.733G>A	p.G245S	COSM6932	5-15%	D	D	D	D	D
17	7577559	G	A	SNV	TP53	c.722C>T	p.S241F	COSM10812	5-15%	D	D	D	D	D
17	7577580	T	C	SNV	TP53	c.701A>G	p.Y234C	COSM10725	5-15%	D	D	D	D	D
17	7578115	T	C	SNV	TP53	c.672+62A>G	p.(=)	gDNA25	genomic	NT	NT	D	NT	D
17	7578190	T	C	SNV	TP53	c.659A>G	p.Y220C	COSM10758	5-15%	D	D	D	D	D
17	7578196	A	T	SNV	TP53	c.653T>A	p.V218E	COSM44317	5-15%	D	D	D	D	D
17	7578203	C	T	SNV	TP53	c.646G>A	p.V216M	COSM10667	5-15%	D	D	D	D	D
17	7578235	T	C	SNV	TP53	c.614A>G	p.Y205C	COSM43947	5-15%	D	D	D	D	D
17	7578388	C	T	SNV	TP53	c.542G>A	p.R181H	COSM10738	5-15%	D	D	D	D	D
17	7578442	T	C	SNV	TP53	c.488A>G	p.Y163C	COSM10808	5-15%	D	D	D	D	D
17	7578449	C	T	SNV	TP53	c.481G>A	p.A161T	COSM10739	5-15%	D	D	D	D	D
17	7578461	C	A	SNV	TP53	c.469G>T	p.V157F	COSM10670	5-15%	D	D	D	D	D
17	7578526	C	T	SNV	TP53	c.404G>A	p.C135Y	COSM10801	5-15%	D	D	D	D	D*
17	7578535	T	C	SNV	TP53	c.395A>G	p.K132R	COSM11582	5-15%	D	D	D	D	D
17	7578542	G	C	SNV	TP53	c.388C>G	p.L130V	COSM11462	5-15%	D	D	D	D	D
17	7578550	G	A	SNV	TP53	c.380C>T	p.S127F	COSM44226	5-15%	D	D	D	D	D
17	7579295	C	T	SNV	TP53	c.375+17G>A	p.?	COSM44985	5-15%	D	NT	NT	ND	D
17	7579312	C	T	SNV	TP53	c.375G>A	p.T125T	COSM43904	5-15%	D	NT	NT	D	D
17	7579358	C	A	SNV	TP53	c.329G>T	p.R110L	COSM10716	5-15%	D	D	D	D	D
17	7579368	A	C	SNV	TP53	c.319T>G	p.Y107D	COSM46103	5-15%	D	D	D	D	D
17	7579414	C	T	SNV	TP53	c.273G>A	p.W91*	COSM44492	5-15%	D	D	D	D	D
17	7579442	G	A	SNV	TP53	c.245C>T	p.P82L	COSM43910	5-15%	D	D	D	D	D
17	7579472	G	C	SNV	TP53	c.215G>C	p.R72P	gDNA26, COSM250061	genomic	NT	D	D	D	D
17	7579521	C	A	SNV	TP53	c.166G>T	p.E56*	COSM12168	5-15%	D	NT	NT	D	D
17	7579536	C	A	SNV	TP53	c.151G>T	p.E51*	COSM44907	5-15%	D	NT	NT	D	D
17	7579553	A	G	SNV	TP53	c.134T>C	p.L45P	COSM43664	5-15%	D	NT	NT	D	D
17	7579575	G	A	SNV	TP53	c.112C>T	p.Q38*	COSM46286	5-15%	D	NT	NT	D	D
17	7579715	AG	A	DEL	TP53	c.80delC	p.P27fs*17	COSM85573	5-15%	D	NT	NT	D	D
17	7579801	G	C	SNV	TP53	c.74+38C>G	p.(=)	gDNA35	genomic	NT	NT	NT	D	D
17	37880220	T	C	SNV	ERBB2	c.2264T>C	p.L755S	COSM14060	5-15%	D	D	D	NT	D
17	37880261	G	T	SNV	ERBB2	c.2305G>T	p.D769Y	COSM1251412	5-15%	D	D	D	NT	D
17	37880981	A	AGCATACGTGATG	INS	ERBB2	c.2324_2325ins12	p.A775_G776insYVMA	COSM20959	5-15%	D	D	NT	D	D
17	37881332	G	A	SNV	ERBB2	c.2524G>A	p.V842I	COSM14065	5-15%	D	D	ND	NT	D
17	37881378	A	G	SNV	ERBB2	c.2570A>G	p.N857S	COSM686	5-15%	D	D	D	NT	D
17	37881440	C	T	SNV	ERBB2	c.2632C>T	p.H878Y	COSM21985	5-15%	D	D	D	NT	D
18	48575112	T	C	SNV	SMAD4	c.306T>C	p.P102P	COSM1389031	5-15%	D	D	NT	NT	D
18	48575183	T	C	SNV	SMAD4	c.377T>C	p.V126A	COSM14229	5-15%	D	D	D	NT	D
18	48575195	C	T	SNV	SMAD4	c.389C>T	p.P130L	COSM218557	5-15%	D	D	D	NT	D
18	48575209	C	T	SNV	SMAD4	c.403C>T	p.R135*	COSM14168	5-15%	D	D	D	NT	D
18	48575671	C	G	SNV	SMAD4	c.431C>G	p.S144*	COSM13115	5-15%	D	D	NT	NT	D
18	48581198	G	T	SNV	SMAD4	c.502G>T	p.G168*	COSM14118	5-15%	D	D	D	NT	D
18	48581229	C	A	SNV	SMAD4	c.533C>A	p.S178*	COSM1226725	5-15%	D	D	D	NT	D
18	48581243	C	T	SNV	SMAD4	c.547C>T	p.Q183*	COSM308153	5-15%	D	D	D	NT	D
18	48584560	C	T	SNV	SMAD4	c.733C>T	p.Q245*	COSM14057	5-15%	D	D	D	NT	D
18	48584593	C	T	SNV	SMAD4	c.766C>T	p.Q256*	COSM22901	5-15%	D	D	D	NT	D
18	48584602	ACT	A	DEL	SMAD4	c.776_777delCT	p.T259fs*4	COSM14217	5-15%	D	D	D	NT	D
18	48586262	C	T	SNV	SMAD4	c.931C>T	p.Q311*	COSM14163	5-15%	D	D	D	NT	D
18	48586291	G	C	SNV	SMAD4	c.955+5G>C	p.?	COSM14167	5-15%	D	D	D	NT	D
18	48591838	A	G	SNV	SMAD4	c.1001A>G	p.Q334R	COSM1389054	5-15%	D	D	D	D	D
18	48591847	A	G	SNV	SMAD4	c.1010A>G	p.E337G	COSM1389057	5-15%	D	D	D	D	D
18	48591855	A	G	SNV	SMAD4	c.1018A>G	p.K340E	COSM14109	5-15%	D	D	D	D	D
18	48591865	C	G	SNV	SMAD4	c.1028C>G	p.S343*	COSM14111	5-15%	D	D	D	D	D
18	48593405	G	C	SNV	SMAD4	c.1156G>C	p.G386R	COSM14249	5-15%	D	D	D	NT	D
18	48593465	G	A	SNV	SMAD4	c.1216G>A	p.A406T	COSM14103	5-15%	D	D	D	NT	D
18	48593475	T	TAC	INS	SMAD4	c.1229_1230insCA	p.Q410fs*6	COSM14223	5-15%	D	D	D	NT	D
18	48593495	A	G	SNV	SMAD4	c.1246A>G	p.R416G	AMXsynt12	5-15%	D	D	D	NT	D
18	48603032	C	T	SNV	SMAD4	c.1333C>T	p.R445*	COSM14096	5-15%	D	D	D	NT	D
18	48604682	A	G	SNV	SMAD4	c.1504A>G	p.R502G	COSM14114	5-15%	D	D	D	D	D
18	48604697	A	G	SNV	SMAD4	c.1519A>G	p.K507E	COSM1389099	5-15%	D	D	D	D	D
18	48604754	G	T	SNV	SMAD4	c.1576G>T	p.E526*	COSM14134	5-15%	D	D	D	D	D
18	48604769	C	A	SNV	SMAD4	c.1591C>A	p.R531R	COSM1389106	5-15%	D	D	D	D	D
19	1207076	TG	T	DEL	STK11	c.169delG	p.E57fs*7	COSM21212	5-15%	D	D	D	D	D
19	1220321	T	C	SNV	STK11	c.465-51T>C	p.(=)	gDNA27	genomic	NT	D	NT	D	D
19	1220371	G	T	SNV	STK11	c.465-1G>T	p.?	COSM21570	5-15%	D	D	NT	D	D
19	1220382	C	T	SNV	STK11	c.475C>T	p.Q159*	COSM27316	5-15%	D	D	NT	D	D
19	1220487	G	T	SNV	STK11	c.580G>T	p.D194Y	COSM20944	5-15%	D	D	D	NT	D
19	1220502	G	T	SNV	STK11	c.595G>T	p.E199*	COSM25229	5-15%	D	D	D	NT	D
19	1221293	C	T	SNV	STK11	c.816C>T	p.Y272Y	COSM29005	5-15%	D	D	D	D	D
19	1221319	C	T	SNV	STK11	c.842C>T	p.P281L	COSM21355	5-15%	D	D	D	D	D
19	1223125	C	G	SNV	STK11	c.1062C>G	p.F354L	COSM21360	5-15%	D	D	D	D	D
19	3115012	C	T	SNV	GNA11	c.547C>T	p.R183C	COSM21651	5-15%	D	NT	D	NT	D
19	3118942	A	T	SNV	GNA11	c.626A>T	p.Q209L	COSM52969	5-15%	D	D	D	NT	D
19	3119239	C	T	SNV	GNA11	c.771C>T	p.T257T	gDNA28	genomic	NT	NT	D	NT	D
19	17945696	C	T	SNV	JAK3	c.2164G>A	p.V722I	COSM34213	5-15%	D	D	D	NT	D
19	17948009	G	A	SNV	JAK3	c.1715C>T	p.A572V	COSM34214	5-15%	D	D	D	NT	D
20	36031631	C	T	SNV	SRC	c.1460C>T	p.P487L	COSM1227526	5-15%	D	NT	NT	D	D
20	57480494	C	T	SNV	GNAS	c.489C>T	p.Y163Y	COSM244725	5-15%	D	NT	NT	D	D
20	57484420	C	T	SNV	GNAS	c.601C>T	p.R201C	COSM27887	5-15%	D	D	D	D	D
20	57484596	A	T	SNV	GNAS	c.680A>T	p.Q227L	COSM27888	5-15%	D	D	NT	NT	D
22	24133967	C	T	SNV	SMARCB1	c.118C>T	p.R40*	COSM1002	5-15%	D	D	D	NT	D
22	24133990	C	A	SNV	SMARCB1	c.141C>A	p.Y47*	COSM991	5-15%	D	D	D	NT	D
22	24134006	C	T	SNV	SMARCB1	c.157C>T	p.R53*	COSM24595	5-15%	D	D	D	NT	D
22	24143240	C	T	SNV	SMARCB1	c.472C>T	p.R158*	COSM992	5-15%	D	D	D	NT	D
22	24145528	C	CCCGAGGTGCTGGTCCCCAT	INS	SMARCB1	c.566_567ins19	p.L191fs*26	COSM51386	5-15%	D	ND	NT	NT	D
22	24145582	C	T	SNV	SMARCB1	c.601C>T	p.R201*	COSM993	5-15%	D	D	D	NT	D
22	24145588	G	A	SNV	SMARCB1	c.607G>A	p.A203T	COSM999	5-15%	D	D	D	NT	D
22	24145675	G	C	SNV	SMARCB1	c.601+66G>C	p.(=)	gDNA30	genomic	NT	NT	D	NT	D
22	24176353	GC	G	DEL	SMARCB1	c.1148delC	p.P383fs	COSM1057	5-15%	D	D	D	NT	D
