# Supplementary material for: Development and validation of a targeted gene sequencing panel for application to disparate cancers
Source: Sci Rep. 2019 Nov 19;9:17052. doi: 10.1038/s41598-019-52000-3 (PMC6864073; doi:10.1038/s41598-019-52000-3)
Supplement: Supplementary file 3 — Supplementary Table S3 [file 41598_2019_52000_MOESM3_ESM.xlsx]

## Sheet: Sheet1
Supplementary Table S3. Targeted clinically-significant mutations of suboptimal coverage as per ClinVar and COSMIC databases
Database	Database variant id	Chr	Pos	Ref	Alt	Mut type	Gene	Detected region mean coverage
ClinVar	189293	19	49519803	C	A	SNV	LHB	15.47
ClinVar	189290	19	49519803	C	G	SNV	LHB	15.47
ClinVar	14416	19	49519820	C	T	SNV	LHB	15.47
ClinVar	189291	19	49519890	TGATGGGGTG	T	DEL	LHB	15.47
ClinVar	189292	19	49519947	TCAGCAGCAGCAA	T	DEL	LHB	15.47
COSMIC	COSV64382455	1	19447752	G	T	SNV	UBR4	85.26
COSMIC	COSV56680759	1	120572547	T	C	SNV	NOTCH2	74.01
COSMIC	COSV56680772	1	120572572	C	T	SNV	NOTCH2	74.01
COSMIC	COSV56681399	1	120611960	C	T	SNV	NOTCH2	25.37
COSMIC	COSV56680365	1	120611964	G	C	SNV	NOTCH2	25.37
COSMIC	COSV56680355	1	120612004	GGG	G	DEL	NOTCH2	25.37
COSMIC	COSV56680371	1	120612006	G	A	SNV	NOTCH2	25.37
COSMIC	COSV56680659	1	120612013	G	A	SNV	NOTCH2	25.37
COSMIC	COSV56680673	1	120612014	C	A	SNV	NOTCH2	25.37
COSMIC	COSV56260223	3	52678789	TT	T	DEL	PBRM1	88.87
COSMIC	COSV68859467	3	75786080	G	T	SNV	ZNF717	65.79
COSMIC	COSV68857921	3	75786163	C	T	SNV	ZNF717	65.79
COSMIC	COSV68858349	3	75786202	T	C	SNV	ZNF717	65.79
COSMIC	COSV68857926	3	75786230	C	T	SNV	ZNF717	65.79
COSMIC	COSV68859540	3	75786244	A	T	SNV	ZNF717	65.79
COSMIC	COSV68858370	3	75786252	G	T	SNV	ZNF717	65.79
COSMIC	COSV68857941	3	75786288	A	G	SNV	ZNF717	65.79
COSMIC	COSV68857894	3	75786302	G	A	SNV	ZNF717	65.79
COSMIC	COSV68857953	3	75786355	T	A	SNV	ZNF717	65.79
COSMIC	COSV68857981	3	75786438	G	A	SNV	ZNF717	65.79
COSMIC	COSV68857987	3	75786440	C	T	SNV	ZNF717	65.79
COSMIC	COSV68858796	3	75786499	C	T	SNV	ZNF717	65.79
COSMIC	COSV68858814	3	75786516	G	T	SNV	ZNF717	65.79
COSMIC	COSV68860364	3	75786533	T	G	SNV	ZNF717	65.79
COSMIC	COSV68859281	3	75786554	A	ATG	INS	ZNF717	65.79
COSMIC	COSV68860096	3	75786586	G	T	SNV	ZNF717	65.79
COSMIC	COSV68860100	3	75786598	G	A	SNV	ZNF717	65.79
COSMIC	COSV68860105	3	75786662	A	T	SNV	ZNF717	65.79
COSMIC	COSV68860109	3	75786672	C	T	SNV	ZNF717	65.79
COSMIC	COSV68859549	3	75786681	G	A	SNV	ZNF717	65.79
COSMIC	COSV68860114	3	75786684	G	T	SNV	ZNF717	65.79
COSMIC	COSV68858016	3	75786687	A	T	SNV	ZNF717	65.79
COSMIC	COSV68858024	3	75786737	A	T	SNV	ZNF717	65.79
COSMIC	COSV68858029	3	75786741	A	G	SNV	ZNF717	65.79
COSMIC	COSV68859698	3	75786748	C	T	SNV	ZNF717	65.79
COSMIC	COSV68858536	3	75786753	C	T	SNV	ZNF717	65.79
COSMIC	COSV68858035	3	75786754	G	T	SNV	ZNF717	65.79
COSMIC	COSV68858550	3	75786832	C	T	SNV	ZNF717	65.79
COSMIC	COSV68859286	3	75786888	C	T	SNV	ZNF717	65.79
COSMIC	COSV68858426	3	75786916	C	A	SNV	ZNF717	65.79
COSMIC	COSV68858494	3	75787043	G	A	SNV	ZNF717	65.79
COSMIC	COSV68859170	3	75787049	C	A	SNV	ZNF717	65.79
COSMIC	COSV68859177	3	75787057	G	A	SNV	ZNF717	65.79
COSMIC	COSV68858883	3	75787186	C	T	SNV	ZNF717	65.79
COSMIC	COSV68858264	3	75787199	A	C	SNV	ZNF717	65.79
COSMIC	COSV68858719	3	75787221	C	T	SNV	ZNF717	65.79
COSMIC	COSV68858273	3	75787224	C	G	SNV	ZNF717	65.79
COSMIC	COSV68860161	3	75787236	C	T	SNV	ZNF717	65.79
COSMIC	COSV68861775	3	75787321	C	T	SNV	ZNF717	65.79
COSMIC	COSV68858081	3	75787405	C	T	SNV	ZNF717	65.79
COSMIC	COSV68858105	3	75787486	C	T	SNV	ZNF717	65.79
COSMIC	COSV68858110	3	75787490	A	T	SNV	ZNF717	65.79
COSMIC	COSV68862431	3	75787576	A	G	SNV	ZNF717	65.79
COSMIC	COSV68861926	3	75787584	C	A	SNV	ZNF717	65.79
COSMIC	COSV68863085	3	75787620	T	C	SNV	ZNF717	65.79
COSMIC	COSV68858115	3	75787647	AAA	A	DEL	ZNF717	65.79
COSMIC	COSV68859898	3	75787702	C	G	SNV	ZNF717	65.79
COSMIC	COSV68859722	3	75787728	C	T	SNV	ZNF717	65.79
COSMIC	COSV68858910	3	75787770	C	T	SNV	ZNF717	65.79
COSMIC	COSV68859193	3	75787809	T	C	SNV	ZNF717	65.79
COSMIC	COSV68858296	3	75787840	C	A	SNV	ZNF717	65.79
COSMIC	COSV68858302	3	75787863	A	T	SNV	ZNF717	65.79
COSMIC	COSV68858121	3	75787864	T	A	SNV	ZNF717	65.79
COSMIC	COSV68858312	3	75787876	G	T	SNV	ZNF717	65.79
COSMIC	COSV68860169	3	75787918	C	T	SNV	ZNF717	65.79
COSMIC	COSV68858380	3	75787926	T	C	SNV	ZNF717	65.79
COSMIC	COSV68858128	3	75787962	G	C	SNV	ZNF717	65.79
COSMIC	COSV68858133	3	75788023	C	T	SNV	ZNF717	65.79
COSMIC	COSV68858392	3	75788040	G	A	SNV	ZNF717	65.79
COSMIC	COSV68858401	3	75788076	A	C	SNV	ZNF717	65.79
COSMIC	COSV68859853	3	75788085	A	G	SNV	ZNF717	65.79
COSMIC	COSV68860183	3	75788105	C	T	SNV	ZNF717	65.79
COSMIC	COSV68860189	3	75788109	G	A	SNV	ZNF717	65.79
COSMIC	COSV68859883	3	75788130	C	T	SNV	ZNF717	65.79
COSMIC	COSV68860200	3	75788137	C	T	SNV	ZNF717	65.79
COSMIC	COSV68860202	3	75788152	T	C	SNV	ZNF717	65.79
COSMIC	COSV68860474	3	75788158	G	C	SNV	ZNF717	65.79
COSMIC	COSV68859876	3	75788200	G	A	SNV	ZNF717	65.79
COSMIC	COSV68860207	3	75788211	C	T	SNV	ZNF717	65.79
COSMIC	COSV68859428	3	75788281	T	C	SNV	ZNF717	65.79
COSMIC	COSV68861717	3	75788292	T	A	SNV	ZNF717	65.79
COSMIC	COSV68859968	3	75788375	T	TTT	INS	ZNF717	65.79
COSMIC	COSV68860210	3	75788380	T	TTT	INS	ZNF717	65.79
COSMIC	COSV68859501	3	75788382	C	T	SNV	ZNF717	65.79
COSMIC	COSV68860219	3	75788394	C	G	SNV	ZNF717	65.79
COSMIC	COSV68859238	3	75788411	G	C	SNV	ZNF717	65.79
COSMIC	COSV68860483	3	75788432	T	A	SNV	ZNF717	65.79
COSMIC	COSV68858172	3	75788434	G	T	SNV	ZNF717	65.79
COSMIC	COSV68860723	3	75790427	C	T	SNV	ZNF717	38.86
COSMIC	COSV68858175	3	75790448	T	C	SNV	ZNF717	38.86
COSMIC	COSV68862373	3	75790472	C	T	SNV	ZNF717	38.86
COSMIC	COSV68860236	3	75790797	C	T	SNV	ZNF717	9
COSMIC	COSV68858601	3	75790798	G	A	SNV	ZNF717	9
COSMIC	COSV57196893	5	1295161	T	G	SNV	TERT	13.04
COSMIC	COSV68724496	5	112824054	C	T	SNV	MCC	80.4
COSMIC	COSV68726766	5	112824066	C	CCGC	INS	MCC	80.4
COSMIC	COSV51548899	5	170837543	C	CCATG	INS	NPM1	25.62
COSMIC	COSV51542664	5	170837544	T	TTCTG	INS	NPM1	25.62
COSMIC	COSV51545028	5	170837547	G	GCCGG	INS	NPM1	25.62
COSMIC	COSV51542987	5	170837547	G	GCATG	INS	NPM1	25.62
COSMIC	COSV51545028	5	170837547	G	GCCGG	INS	NPM1	25.62
COSMIC	COSV51544633	5	170837547	G	GTATG	INS	NPM1	25.62
COSMIC	COSV51542987	5	170837547	G	GCATG	INS	NPM1	25.62
COSMIC	COSV51542815	5	170837547	G	GCCTG	INS	NPM1	25.62
COSMIC	COSV51544633	5	170837547	G	GTATG	INS	NPM1	25.62
COSMIC	COSV51542815	5	170837547	G	GCCTG	INS	NPM1	25.62
COSMIC	COSV51542987	5	170837547	G	GCATG	INS	NPM1	25.62
COSMIC	COSV51544633	5	170837547	G	GTATG	INS	NPM1	25.62
COSMIC	COSV51546574	5	170837547	G	GCTTG	INS	NPM1	25.62
COSMIC	COSV51545247	5	170837547	G	GCCAG	INS	NPM1	25.62
COSMIC	COSV51546574	5	170837547	G	GCTTG	INS	NPM1	25.62
COSMIC	COSV51542815	5	170837547	G	GCCTG	INS	NPM1	25.62
COSMIC	COSV51545247	5	170837547	G	GCCAG	INS	NPM1	25.62
COSMIC	COSV51542987	5	170837547	G	GCATG	INS	NPM1	25.62
COSMIC	COSV51546574	5	170837547	G	GCTTG	INS	NPM1	25.62
COSMIC	COSV51542987	5	170837547	G	GCATG	INS	NPM1	25.62
COSMIC	COSV51542815	5	170837547	G	GCCTG	INS	NPM1	25.62
COSMIC	COSV51545028	5	170837547	G	GCCGG	INS	NPM1	25.62
COSMIC	COSV51550939	5	170837551	G	GAGGA	INS	NPM1	25.62
COSMIC	COSV56220850	7	6013049	C	G	SNV	PMS2	42.79
COSMIC	COSV56219344	7	6022626	C	T	SNV	PMS2	96.67
COSMIC	COSV53548462	7	102246311	T	C	SNV	RASA4	42.03
COSMIC	COSV59293414	9	140056897	AGGA	A	DEL	GRIN1	82.99
COSMIC	COSV54387869	12	11420517	C	T	SNV	PRB3	38
COSMIC	COSV54388553	12	11420773	C	T	SNV	PRB3	38
COSMIC	COSV61004831	12	112926852	C	T	SNV	PTPN11	98.93
COSMIC	COSV61007751	12	112926884	T	C	SNV	PTPN11	98.93
COSMIC	COSV61005465	12	112926884	T	G	SNV	PTPN11	98.93
COSMIC	COSV61005111	12	112926885	C	T	SNV	PTPN11	98.93
COSMIC	COSV61005158	12	112926888	G	T	SNV	PTPN11	98.93
COSMIC	COSV61004973	12	112926888	G	C	SNV	PTPN11	98.93
COSMIC	COSV58104132	13	31037791	C	T	SNV	HMGB1	65.15
COSMIC	COSV57295313	13	48953730	C	T	SNV	RB1	77.66
COSMIC	COSV57297545	13	48953760	C	T	SNV	RB1	77.66
COSMIC	COSV57296693	13	48954198	C	T	SNV	RB1	59.17
COSMIC	COSV57296183	13	48954222	T	G	SNV	RB1	59.17
COSMIC	COSV56093367	15	74219546	G	T	SNV	LOXL1	86.07
COSMIC	COSV56093962	15	74219582	G	A	SNV	LOXL1	86.07
COSMIC	COSV66305639	15	79058090	A	G	SNV	ADAMTS7	89.71
COSMIC	COSV66305752	15	79058298	T	C	SNV	ADAMTS7	89.71
COSMIC	COSV66305651	15	79058375	A	G	SNV	ADAMTS7	89.71
COSMIC	COSV66305657	15	79058378	A	G	SNV	ADAMTS7	89.71
COSMIC	COSV66305964	15	79065470	T	G	SNV	ADAMTS7	32.19
COSMIC	COSV66305667	15	79067055	C	T	SNV	ADAMTS7	95.1
COSMIC	COSV66306172	15	79067065	G	A	SNV	ADAMTS7	95.1
COSMIC	COSV66305672	15	79067099	G	C	SNV	ADAMTS7	95.1
COSMIC	COSV51784530	16	87436663	A	G	SNV	MAP1LC3B	97.23
COSMIC	COSV62192695	17	29557326	G	A	SNV	NF1	82.91
COSMIC	COSV61685033	18	48603032	C	T	SNV	SMAD4	75.99
COSMIC	COSV54629991	19	15285052	T	C	SNV	NOTCH3	91.82
COSMIC	COSV53168804	19	49458977	GG	G	DEL	BAX	99.05
COSMIC	COSV53169156	19	49458978	G	GG	INS	BAX	99.05
COSMIC	COSV60415261	22	29083910	G	A	SNV	CHEK2	65.62
COSMIC	COSV60416255	22	29083913	C	T	SNV	CHEK2	65.62
COSMIC	COSV60415975	22	29083951	G	A	SNV	CHEK2	65.62
COSMIC	COSV60416361	22	29083961	C	T	SNV	CHEK2	65.62
COSMIC	COSV60415276	22	29083962	G	C	SNV	CHEK2	65.62
COSMIC	COSV65127908	X	142803698	TT	T	DEL	SPANXN2	48.57
